# Supplementary material for: Molecular Identification and Pathogenicity of a Chilli Veinal Mottle Virus Isolate from Sichuan, China
Source: Int J Mol Sci. 2026 Jan 22;27(2):1113. doi: 10.3390/ijms27021113 (PMC12841742; doi:10.3390/ijms27021113)
Supplement: Supplementary file 1 [file ijms-27-01113-s001.zip]

Archive with 1 entries (1 files):
- ijms-4085389-supplementary.xlsx
