# Supplementary material for: Molecular Identification and Pathogenicity of a Chilli Veinal Mottle Virus Isolate from Sichuan, China
Source: Int J Mol Sci. 2026 Jan 22;27(2):1113. doi: 10.3390/ijms27021113 (PMC12841742; doi:10.3390/ijms27021113)
Supplement: Supplementary file 1 [file ijms-27-01113-s001.zip › ijms-4085389-supplementary.xlsx]

## Sheet: Title page
Molecular identification and pathogenicity of a chilli veinal mottle virus isolate from Sichuan, China
Cheng Chen1,2, Daihua Lu1, Xiaotong Lin2, Xueping Zhou2,3*, Xiuling Yang2*
1.Institute of Plant Protection, Sichuan Academy of Agricultural Sciences, Key Laboratory of Integrated Pest Management on Crops in Southwest, Ministry of Agriculture and Rural Affairs, Chengdu 610066, China
2. State Key Laboratory for Biology of Plant Diseases and Insect Pests, Institute of Plant Protection, Chinese Academy of Agricultural Sciences, Beijing 100193, China
3. State Key Laboratory of Rice Biology, Institute of Biotechnology, Zhejiang University, Hangzhou 310058, China
*Corresponding author:
Xueping Zhou (zzhou@zju.edu.cn); Xiuling Yang (yangxiuling@caas.cn)

## Sheet: Table S1
Table S1 Primers used for detection and amplification of ChiVMV
Primer name	Primer sequences (5′→3′)
Chi-1F	AATACAAACATACAGAAAACGAA
Chi-1R	GAATTTTCATTTCTTGTTCTTCTAT
Chi-2F	CTCTTAACAGTTTACACTAACAT
Chi-2R	AACTTTGATCCACTCACTGG
Chi-3F	AGGTCAGTGACTCAATTTGC
Chi-3R	AACGCCAACTATTGAACAACT
Chi-insert1F	GTTCATTTCATTTGGAGAGGCCTAATACAAACATACAGAAAACGA
Chi-insert1R	ATTCATTTTCTTATGCTTATTCTTAATATCTACT
Chi-insert2F	ATAAGCATAAGAAAATGAATCTTCTGCACATAG
Chi-insert2R	AAGACTACTCAAAAACTTCTCTTGAAAATTTGTAC
Chi-insert3F	AGAAGTTTTTGAGTAGTCTTATTTCAGCAGATAG
Chi-insert3R	TGGAGATGCCATGCCGACCCGGGTTTTTTTTTTTTTTTTTTTTAACGCCAACTATTGAACAACT
Chi-myc-insert-F	ACTCATTGAAGGATCCAAGCAGGAGGAATTGAATTTCAGTG
Chi-myc-insert-R	TAGGTGTTCGAGGTTAACGACGGCCTTCGTCTTAACCTTTG
Chi-CP-F	GCAGGAGAGAGTGTTGATGC
Chi-CP-R	TCATAATCCCCGAACGCCTA
Sequence I	AAGCAGGAGGAATTGAATTTCAGTGACAGTGAAGTTATTCACCAAGAGCAAAAGCTCATTTCTGAAGAGGACTTGAGTGAAGTTATTCACCAAGCAGGAGAGAGTGTTGATGCTGGGCGCGTTAAAGGTGAGAGCACATCAGGAAAACAAACGGATCAGCAAGCATTGGAAAGAAAGAACAAAACAGAAGGTCAGACTCAGGCACAGTCTCGTCCAAGTGAAATGGAAGTGCCCCAGGTTAGAGATAGAGATGTCAATGTTGGAACCACAGGAACATTTGCAGTGCCGCGTCTCAAAGGCATCTCTTCAAAACTAACAATACCAAAGGTTAAGACGAAGGCCGTC

## Sheet: Table S2
Table S2 Pairwise identity scores of ChiVMV whole genome sequences
>ChiVMV-India-AJ237843.3,100.001
>ChiVMV-Ta-MN508959.1,84.301,100.001
>ChiVMV-ChJal-GU170807.1,84.401,96.701,100.001
>ChiVMV-ChWar-GU170808.1,84.101,96.901,97.001,100.001
>ChiVMV-To-OR347840.1,84.101,97.001,95.101,95.101,100.001
>ChiVMV-Uravakonda-MN508960.1,83.901,93.101,91.701,91.601,95.301,100.001
>ChiVMV-PK-MN207122.1,85.801,94.201,95.501,94.201,93.301,90.801,100.001
>ChiVMV-YuN_Yuxi3-ON838423.1,85.501,86.401,85.801,85.601,85.901,86.201,87.401,100.001
>ChiVMV-YNYXD2-ON168943.1,86.501,86.301,85.901,85.501,85.801,86.101,87.901,88.501,100.001
>ChiVMV-YunN-OP404087.1,84.101,84.001,83.401,83.101,83.701,84.201,86.001,85.901,88.101,100.001
>ChiVMV-YuN_Yuxi5-ON838424.1,83.901,83.801,83.301,83.001,83.601,84.101,85.901,85.701,87.901,99.701,100.001
>ChiVMV-GX-MT782116.1,86.001,86.101,85.701,85.501,86.001,85.901,88.401,87.701,90.501,88.801,88.701,100.001
>ChiVMV-Guangxi-MZ358113.1,86.001,85.701,85.401,85.201,85.401,85.701,88.201,87.601,90.901,89.701,89.501,93.601,100.001
>ChiVMV-GD-KU987835.1,86.201,86.201,85.801,85.401,85.601,86.001,88.801,87.801,91.101,89.801,89.601,92.601,94.301,100.001
>ChiVMV-Wenchang-GQ981316.1,86.001,86.101,85.701,85.401,85.601,86.001,88.601,87.801,91.001,89.701,89.501,92.701,94.301,96.901,100.001
>ChiVMV-PV0255-OK181760.1,86.101,85.901,85.601,85.201,85.301,85.601,89.201,87.601,91.201,89.701,89.501,92.601,93.001,94.501,94.101,100.001
>ChiVMV-Korea-AM909717.1,86.101,85.801,85.401,85.001,85.201,85.501,89.001,87.501,91.001,89.701,89.501,92.401,92.901,94.301,94.001,99.801,100.001
>ChiVMV-Ca-AJ972878.1,86.101,85.701,85.301,84.901,85.101,85.401,88.901,87.401,90.801,89.401,89.201,92.301,92.701,94.101,93.701,99.601,99.501,100.001
>ChiVMV-hn-LN832362.1,86.201,85.701,85.301,85.001,85.201,85.501,88.901,87.201,90.801,89.401,89.201,92.201,92.601,94.101,93.701,98.101,97.901,97.701,100.001
>ChiVMV-HN-KR296797.1,85.901,85.601,85.201,84.901,85.101,85.401,88.701,87.201,90.801,89.201,89.001,92.201,92.601,94.301,93.901,98.001,97.901,97.701,99.201,100.001
>ChiVMV-GZtobacco-OP378160.1,78.701,79.701,79.001,79.001,79.701,79.701,80.301,79.401,79.601,82.101,82.001,79.301,79.701,79.601,79.401,79.401,79.301,79.201,79.501,79.501,100.001
>ChiVMV-YuN_Yuxi6-ON838426.1,78.601,79.801,79.101,79.101,79.801,79.701,80.301,79.401,79.701,82.201,82.001,79.601,79.901,79.801,79.701,79.601,79.601,79.401,79.701,79.701,98.501,100.001
>ChiVMV-YNtobacco-JX088636.1,79.001,80.001,79.301,79.201,79.901,80.101,80.601,79.201,79.401,82.201,82.101,79.501,79.501,79.501,79.501,79.301,79.201,79.101,79.501,79.401,93.301,93.401,100.001
>ChiVMV-YNpe-OR590618.1,78.601,79.501,78.701,78.801,79.401,79.501,80.101,78.801,79.101,81.901,81.701,79.001,79.201,79.101,79.201,79.001,78.901,78.801,79.201,79.101,93.001,93.101,98.501,100.001
>ChiVMV-YuN_Yuxi4-ON838425.1,78.901,79.901,79.001,79.101,79.801,79.901,80.401,79.101,79.401,82.001,81.801,79.401,79.401,79.201,79.401,79.101,79.001,78.901,79.201,79.301,93.301,93.401,98.701,98.201,100.001
>ChiVMV-Yp8-KC711055.1,81.601,83.401,82.601,82.501,83.201,83.101,84.901,82.101,82.401,84.701,84.601,82.201,81.801,82.101,82.001,81.701,81.701,81.501,81.701,81.701,83.001,82.901,83.101,82.701,83.001,100.001
>ChiVMV-SC1,81.501,83.401,82.601,82.501,83.201,83.101,85.001,82.101,82.501,84.701,84.601,82.101,81.901,82.101,82.001,81.801,81.701,81.601,81.701,81.801,83.201,83.201,83.201,82.801,83.001,99.001,100.001
>ChiVMV-GZ-OP589298.1,81.401,83.301,82.401,82.401,83.001,82.901,84.801,81.901,82.301,84.301,84.201,82.001,81.601,81.801,81.701,81.501,81.401,81.301,81.601,81.501,82.901,82.901,82.901,82.601,82.801,98.801,98.801,100.001
>ChiVMV-SichuanLuzhou-MK405594.1,81.201,83.201,82.401,82.301,83.001,82.801,84.701,82.001,82.301,84.501,84.401,82.001,81.601,81.901,81.801,81.501,81.501,81.301,81.501,81.501,83.001,83.001,83.101,82.801,83.001,98.801,98.701,98.501,100.001
>ChiVMV-Pp4-KC711056.1,81.601,83.301,82.601,82.401,83.101,83.001,84.801,82.201,82.701,84.801,84.601,82.301,82.001,82.201,82.101,81.701,81.701,81.501,81.701,81.501,83.001,82.901,83.101,82.701,82.901,98.801,98.701,98.501,98.501,100.001
>ChiVMV-YNYXD-ON168942.1,81.501,83.501,82.801,82.701,83.201,83.101,85.101,82.201,82.501,84.701,84.601,82.201,81.901,82.101,82.001,81.801,81.701,81.601,81.701,81.701,83.001,83.001,83.001,82.601,82.901,98.701,98.701,98.501,98.501,98.501,100.001
>ChiVMV-Dh-MT787292.1,81.201,83.101,82.601,82.401,82.701,82.901,84.201,81.701,82.301,84.301,84.201,82.101,82.101,82.001,81.901,81.701,81.701,81.601,81.601,81.701,82.901,83.101,83.301,83.001,83.201,92.001,92.101,91.901,91.901,91.901,92.101,100.001
>ChiVMV-YN-MT974520.1,81.301,83.401,82.801,82.801,83.301,84.001,84.001,81.901,82.301,86.101,85.901,82.301,82.201,82.401,82.401,82.001,82.001,81.801,82.201,82.301,82.701,82.601,82.701,82.301,82.501,89.901,90.001,89.701,89.801,89.701,90.001,89.501,100.001
>ChiVMV-Oahu2-OM108478.1,74.401,74.801,74.401,74.501,74.501,74.401,75.001,74.101,74.601,74.601,74.501,74.901,74.701,74.901,74.801,74.801,74.801,74.601,74.501,74.601,74.401,74.601,74.601,74.301,74.701,74.501,74.701,74.601,74.501,74.701,74.801,74.501,74.601,100.001

## Sheet: Table S3
Table S3 Summary of 35 ChiVMV genomes used in this study
Accession number	Strain or Isolate	Country	Date	Host	Clade number	Publication
OP378160.1	GZ-tobacco	China: Anshun, Guizhou	2022	Nicotiana tabacum	Clade III	Molecular Identification and Complete Sequence Analysis of chilli veinal mottle virus GZ-tobacco isolate
OP404087.1	YunN	China	2022	Solanum nigrum L	Clade I	The Additional 15 nt of 50 UTR in a Novel Recombinant Isolate of Chilli Veinal Mottle Virus in Solanum nigrum L. Is Crucial for Infection
ON838424.1	YuN/Yuxi5	China	2022	-	Clade I
KC711055.1	Yp8	China	2013	Solanum lycopersicum	Clade II	First report of Chilli veinal mottle virus infecting tomato (Solanum lycopersicum) in China
KC711056.1	Pp4	China	2013	Capsicum chinense Jacp.	Clade II	Molecular Characterization of the CP Gene of Chilli Veinal Mottle Virus from Southwest of China
JX088636.1	YN-tobacco	China: Yunna	2012	tobacco	Clade III	Complete nucleotide sequence of a tobacco isolate of Chilli veinal mottle virus from China
OR590618.1	YNpe	China: Yunan,Puer	2023	Nicotiana tabacum	Clade III
MN508959.1	Ta	India：Andhra pradesh	2019	hot pepper	Clade I	Molecular characterization of chilli veinal mottle virus infecting hot pepper in Andhra pradesh
OR347840.1	To	India: Karnataka	2023	tomato	Clade I	Complete genome characterization of chilli veinal mottle virus associated with mosaic and mottling disease of tomato
OP589298.1	GZ	China	2022	tobacco	Clade II	Identification and genomic molecular characteristics of Chilli veinal mottle virus infected tobacco in Guizhou province
MN508960.1	Uravakonda	India: Uravakonda, Andhra pradesh	2019	hot pepper	Clade I	molecular characterization of chilli veinal mottle virus infecting hot pepper in Andhra Pradesh
MK405594.1	SichuanLuzhou	China	2019	Nicotiana tabacum	Clade II
ON838425.1	YuN/Yuxi4	China	2022	Solanum nigrum	Clade III
ON838426.1	YuN/Yuxi6	China	2022	Solanum nigrum	Clade III
ON168942.1	YNYX-D	China	2022	Capsicum annuum	Clade II
MT974520.1	YN	China: Yunnan	2020	Capsicum annuum L.	Clade II	Identification of Two New Isolates of Chilli veinal mottle virus From Different Regions in China: Molecular Diversity, Phylogenetic and Recombination Analysis
MT782116.1	GX	China: Guangxi	2020	Capsicum annuum	Clade I	Identification of Two New Isolates of Chilli veinal mottle virus From Different Regions in China: Molecular Diversity, Phylogenetic and Recombination Analysis
KU987835.1	GD	China	2016	pepper	Clade I	Complete sequence of Chilli veinal mottle virus in pepper collected from Guangdong province,China
ON838423.1	YuN/Yuxi3	China	2022	-	Clade I
MZ358113.1	Guangxi	China	2021	pepper	Clade I
OK181760.1	PV-0255	China:Taiwan	2021	-	Clade I
GQ981316.1	Wenchang	China	2009	Capsicum chinense Jacp. cv. Yellow Lantern	Clade I	Cloning and sequencing of genome of Chilli veinal mottle virus Wenchang isolate
ON168943.1	YNYX-D2	China	2022	Capsicum annuum	Clade I
LN832362.1	hn	China	2015	-	Clade I	Complete genome sequence of a novel isolate of Chilli Veinal Mottle Virus
OM108478.1	Oahu2	USA: HI	2021	Basella alba	Clade IV
AJ237843.3	India	India	2003	Capsicum annuum	Clade I
AM909717.1	Korea	Korea	2007	pepper	Clade I	First report of Chilli veinal mottle virus in Korea, multiplex RT-PCR detection of pepper-infecting viruses and complete genomic RNA sequence of a ChiVMV
KR296797.1	HN	China	2015	Capsicum annuum L.	Clade I	Cloning and sequence analysis of the complete nucleotide sequence of Chilli veinal mottle virus isolates from Hunan
AJ972878.1	Ca	Korea	2005	-	Clade I	Complete genome sequence of Chilli veinal mottle virus
MN207122.1	PK	Pakistan	2019	Capsicum annuum	Clade I
GU170807.1	Ch-Jal	India	2009	hot pepper	Clade I	Full length sequencing of Chilli veinal mottle virus in hot pepper collected from Jalna
GU170808.1	Ch-War	India	2009	hot pepper	Clade I	Full length sequencing of Chilli veinal mottle virus in hot pepper collected from Warangal
MT787292.1	Dh	China	2020	chilli prepper	Clade II
LC438545.1	OKP41	Japan	2018	Capsicum frutescens	outgroup	Pepper veinal mottle virus in Japan is closely related to isolates from other Asian countries, but more distantly to most of those from Africa

## Sheet: Table S4
Table S4 Summary of recombination analyses of ChiVMV genomes
Table key:
~ = It is possible that this apparent recombination signal could have been caused by an evolutionary
process other than recombination.
* = The actual breakpoint position is undetermined (it was most likely either overprinted by a subsequent
recombination event or off the edges of the analysed sequence fragments).
^ = The recombinant sequence may have been misidentified (one of the identified parents might be the recombinant)
Minor Parent = Parent contributing the smaller fraction of sequence.
Major Parent = Parent contributing the larger fraction of sequence.
Unknown = Only one parent and a recombinant need be in the alignment for a recombination event to be detectable.
The sequence listed as unknown was used to infer the existance of a missing parental sequence.
NS = No significant P-value was recorded for this recombination event using the particular method in question.
			Breakpoint Positions
		In Alignment		In Recombinant Sequence		Relative to GZ-tobacco-OP378160.1								Detection Methods
Recombination Event Number	Number In .RDP File	Begin	End	Begin	End	Begin	End	Recombinant Sequence(s)	Minor Parental Sequence(s)	Major Parental Sequence(s)	RDP	GENECONV	Bootscan	Maxchi	Chimaera	SiSscan	3Seq
1	1	9842	1438	9745	1398	9750	1396	YuN/Yuxi5-ON838424.1	YN-MT974520.1	PV-0255-OK181760.1	3.82378e-117	2.00529e-115	1.72794e-110	8.64514e-36	1.47613e-35	5.52213e-51	1.32871e-12
1								YunN-OP404087.1		GD-KU987835.1
1										Guangxi-MZ358113.1
1										Wenchang-GQ981316.1
1										hn-LN832362.1
1										Korea-AM909717.1
1										HN-KR296797.1
1										Ca-AJ972878.1
2	2	1704	5724	1656	5667	1662	5673	To-OR347840.1	Uravakonda-MN508960.1	Ta-MN508959.1	4.38415e-97	5.92271e-86	2.36622e-97	3.26956e-34	3.08563e-34	1.85995e-40	6.64357e-13
3	3	9662	1440	9588	1397	9587	1398	^YN-MT974520.1	YNpe-OR590618.1	PK-MN207122.1	1.08494e-45	7.43665e-19	2.03663e-39	7.50705e-16	1.03322e-23	2.86522e-31	1.32871e-12
3									GZ-tobacco-OP378160.1	Ta-MN508959.1
3									YN-tobacco-JX088636.1	To-OR347840.1
3									YuN/Yuxi4-ON838425.1	Ch-Jal-GU170807.1
3									YuN/Yuxi6-ON838426.1	Ch-War-GU170808.1
4	4	9385	1425	9316	1382	9317	1383	^YNYX-D-ON168942.1	YNpe-OR590618.1	PK-MN207122.1	2.47363e-45	3.32235e-22	2.64019e-42	8.54909e-25	2.8594e-26	2.68267e-30	6.64357e-13
4								Yp8-KC711055.1	GZ-tobacco-OP378160.1	Ta-MN508959.1
4								Pp4-KC711056.1	YN-tobacco-JX088636.1	To-OR347840.1
4								GZ-OP589298.1	YuN/Yuxi4-ON838425.1	Uravakonda-MN508960.1
4								SichuanLuzhou-MK405594.1	YuN/Yuxi6-ON838426.1	Ch-Jal-GU170807.1
4								Dh-MT787292.1		Ch-War-GU170808.1
4								SCLS
5	5	9208	9557	9134	9476	9140	9485	Ta-MN508959.1	Ca-AJ972878.1	To-OR347840.1	NS	3.14213e-25	4.9251e-26	2.75898e-06	2.73692e-06	0.000731271	1.32871e-12
5									PV-0255-OK181760.1	Ch-Jal-GU170807.1
5									hn-LN832362.1
5									Korea-AM909717.1
5									HN-KR296797.1
6	6	1218	5720	1170	5657	1176	5669	^India-AJ237843.3	Korea-AM909717.1	Unknown (Uravakonda-MN508960.1)	1.36973e-11	NS	3.92212e-08	2.04229e-14	2.88294e-18	4.74771e-18	6.64357e-13
6									GD-KU987835.1	Unknown(Ta-MN508959.1)
6									PV-0255-OK181760.1
6									Wenchang-GQ981316.1
6									hn-LN832362.1
6									HN-KR296797.1
6									Ca-AJ972878.1
7	7	2302	2461	2251	2410	2257	2416	^Ch-War-GU170808.1	PV-0255-OK181760.1	Ta-MN508959.1	4.37133e-18	4.58063e-17	2.51009e-18	0.000196033	0.00241227	9.2257e-05	4.37612e-09
7								Ch-Jal-GU170807.1	hn-LN832362.1
7									Korea-AM909717.1
7									HN-KR296797.1
7									Ca-AJ972878.1
8	8~	5670	5929	5607	5857	5619	5872	^PK-MN207122.1	Ch-Jal-GU170807.1	Unknown (Ch-War-GU170808.1)	1.11815e-17	6.15847e-15	7.80929e-18	2.2616e-09	2.5118e-08	2.37072e-13	5.73274e-09
9	9	71	968	53	921	53	926	Uravakonda-MN508960.1	Unknown (PK-MN207122.1)	Ta-MN508959.1	2.15599e-16	2.69903e-17	1.85812e-15	1.56332e-12	3.06081e-13	1.41753e-21	6.64357e-13
9										To-OR347840.1
10	10~	5752	5916	5686	5844	5698	5859	^Ch-Jal-GU170807.1	GD-KU987835.1	Ch-War-GU170808.1	4.12699e-16	0.037369	1.9768e-15	5.26125e-05	1.29111e-05	NS	3.14241e-10
10									YunN-OP404087.1
10									YuN/Yuxi5-ON838424.1
10									GX-MT782116.1
10									Guangxi-MZ358113.1
10									PV-0255-OK181760.1
10									Wenchang-GQ981316.1
10									YNYX-D2-ON168943.1
10									hn-LN832362.1
10									Korea-AM909717.1
10									HN-KR296797.1
10									Ca-AJ972878.1
11	11	2404	4956	2353	4901	2359	4907	^Ta-MN508959.1	Dh-MT787292.1	YuN/Yuxi3-ON838423.1	4.71588e-15	NS	1.22011e-14	3.74357e-16	1.02528e-09	3.14042e-15	6.64357e-13
11								Uravakonda-MN508960.1	Yp8-KC711055.1
11								PK-MN207122.1[P]	Pp4-KC711056.1
11								Ch-Jal-GU170807.1[P]	GZ-OP589298.1
11								Ch-War-GU170808.1[P]	SichuanLuzhou-MK405594.1
11									YNYX-D-ON168942.1
11									SCLS
12	12	8694	9784	8621	9692	8626	9696	^Guangxi-MZ358113.1	Unknown (PV-0255-OK181760.1)	GD-KU987835.1	6.53803e-13	1.41734e-14	6.95487e-15	4.96506e-09	0.000487315	1.66808e-15	1.67028e-07
12									Unknown(hn-LN832362.1)
12									Unknown(Korea-AM909717.1)
12									Unknown(HN-KR296797.1)
12									Unknown(Ca-AJ972878.1)
13	13	8248	9201	8204	9150	8187	9133	^YunN-OP404087.1	Uravakonda-MN508960.1	PV-0255-OK181760.1	0.0350654	NS	1.42005e-06	5.28885e-05	4.85872e-08	NS	6.64357e-13
13								YuN/Yuxi5-ON838424.1		GD-KU987835.1
13										Wenchang-GQ981316.1
13										hn-LN832362.1
13										Korea-AM909717.1
13										HN-KR296797.1
13										Ca-AJ972878.1
14	15~	5736	5829	5670	5754	5685	5772	Ch-War-GU170808.1	Unknown (YuN/Yuxi6-ON838426.1)	Ta-MN508959.1	7.27419e-11	0.000173067	NS	0.0300548	9.04622e-05	NS	0.000244337
14									Unknown(GZ-tobacco-OP378160.1)	To-OR347840.1
14									Unknown(YN-tobacco-JX088636.1)
14									Unknown(YNpe-OR590618.1)
14									Unknown(YuN/Yuxi4-ON838425.1)
15	16	8356	8540	8273	8457	8291	8475	^Ch-War-GU170808.1	Ca-AJ972878.1	Ta-MN508959.1	8.40672e-11	1.60852e-09	6.73526e-11	0.041687	NS	NS	0.000124794
15								PK-MN207122.1	PV-0255-OK181760.1	To-OR347840.1
15								Ch-Jal-GU170807.1	hn-LN832362.1
15									Korea-AM909717.1
15									HN-KR296797.1
16	18	2762	8020	2716	7959	2717	7960	^YuN/Yuxi4-ON838425.1	Unknown (HN-KR296797.1)	Dh-MT787292.1	0.00694262	NS	0.0175666	1.13977e-05	0.00885482	3.57269e-14	1.87415e-09
16								GZ-tobacco-OP378160.1	Unknown(YunN-OP404087.1)	Pp4-KC711056.1
16								YN-tobacco-JX088636.1[P]	Unknown(YuN/Yuxi5-ON838424.1)	GZ-OP589298.1
16								YNpe-OR590618.1[P]	Unknown(GX-MT782116.1)	SichuanLuzhou-MK405594.1
16								YuN/Yuxi6-ON838426.1	Unknown(GD-KU987835.1)	YNYX-D-ON168942.1
16									Unknown(Guangxi-MZ358113.1)	SCLS
16									Unknown(PV-0255-OK181760.1)
16									Unknown(Wenchang-GQ981316.1)
16									Unknown(hn-LN832362.1)
16									Unknown(Korea-AM909717.1)
16									Unknown(Ca-AJ972878.1)
17	20	3187	5400	3136	5344	3142	5350	^Wenchang-GQ981316.1	GX-MT782116.1	PV-0255-OK181760.1	4.40627e-06	NS	0.000120259	3.47608e-05	1.13519e-06	0.000297557	5.22052e-08
17								GD-KU987835.1[P]		hn-LN832362.1
17										Korea-AM909717.1
17										HN-KR296797.1
17										Ca-AJ972878.1
18	23	8883	9342*	8815	9274*	8815	9274*	^Dh-MT787292.1	YuN/Yuxi4-ON838425.1	Yp8-KC711055.1	0.0053597	NS	0.00613243	1.32166e-06	4.21144e-06	NS	8.63225e-05
18									GZ-tobacco-OP378160.1	Pp4-KC711056.1
18									YN-tobacco-JX088636.1	GZ-OP589298.1
18									YNpe-OR590618.1	SichuanLuzhou-MK405594.1
18									YuN/Yuxi6-ON838426.1	YNYX-D-ON168942.1
18										SCLS
19	25	1896	2403*	1845	2352*	1851	2358*	PK-MN207122.1	Ca-AJ972878.1	Ta-MN508959.1	2.72676e-06	NS	4.02391e-06	0.0343787	NS	3.27479e-06	0.000287017
19									YuN/Yuxi5-ON838424.1	Ch-Jal-GU170807.1
19									PV-0255-OK181760.1	Ch-War-GU170808.1
19									hn-LN832362.1
19									Korea-AM909717.1
19									HN-KR296797.1
20	26	2146*	5772	2096*	5710	2101*	5715	Uravakonda-MN508960.1	Unknown (YN-MT974520.1)	YNYX-D2-ON168943.1	0.00648307	NS	0.000236187	0.00991378	0.0207573	0.00163528	9.85425e-06
20								Ta-MN508959.1
20								Ch-Jal-GU170807.1
21	31~	1283	1428	1235	1380	1241	1386	^Ch-Jal-GU170807.1	Unknown (To-OR347840.1)	Ch-War-GU170808.1	NS	8.53864e-05	0.0001241	0.00304311	0.00030122	0.000149706	NS
21									Unknown(Ta-MN508959.1)
22	32	969*	1218*	921*	1170*	927*	1176*	^To-OR347840.1	Uravakonda-MN508960.1	Ch-Jal-GU170807.1	5.55108e-05	0.0155626	0.000283909	0.0144961	0.0130933	0.0316443	0.00515373
22								Ta-MN508959.1		Ch-War-GU170808.1
23	35	1219*	1956	1171*	1905	1177*	1911	^YuN/Yuxi3-ON838423.1	Ta-MN508959.1	YNYX-D2-ON168943.1	0.000787859	NS	0.00459954	0.000986596	0.0430555	2.49686e-09	NS
23									Ch-War-GU170808.1
